# Supplementary material for: Telomerase Activity in Somatic Tissues and Ovaries of Diploid and Triploid Rainbow Trout (Oncorhynchus mykiss) Females
Source: Cells. 2023 Jul 4;12(13):1772. doi: 10.3390/cells12131772 (PMC10340188; doi:10.3390/cells12131772)
Supplement: Supplementary file 1 [file cells-12-01772-s001.zip]

Archive with 1 entries (1 files):
- cells-2446865-supplementary.xlsx
