# Supplementary material for: Telomerase Activity in Somatic Tissues and Ovaries of Diploid and Triploid Rainbow Trout (Oncorhynchus mykiss) Females
Source: Cells. 2023 Jul 4;12(13):1772. doi: 10.3390/cells12131772 (PMC10340188; doi:10.3390/cells12131772)
Supplement: Supplementary file 1 [file cells-12-01772-s001.zip › cells-2446865-supplementary.xlsx]

## Sheet: Arkusz1
Table S1
Individual	Ploidy	Age	Body length [cm]	Body weight[g]
2022-02-08	2n	2 year old	27	211
2022-02-09	2n	2 year old	21.2	97
2022-02-10	2n	2 year old	20.2	79
2022-02-11	2n	2 year old	22.2	113
2022-02-12	2n	2 year old	24.2	148
2022-03-08	2n	3 year old	30	363
2022-03-09	2n	3 year old	32.5	404
2022-03-10	2n	3 year old	31.8	352
2022-03-11	2n	3 year old	32	390
2022-03-12	2n	3 year old	35.5	542
2022-02-01	3n	2 year old	25.4	158
2022-02-02	3n	2 year old	27.7	276
2022-02-03	3n	2 year old	24.5	153
2022-02-04	3n	2 year old	27.2	230
2022-02-05	3n	2 year old	28.5	208
2022-03-01	3n	3 year old	36	407
2022-03-02	3n	3 year old	32	229
2022-03-03	3n	3 year old	37.5	560
2022-03-04	3n	3 year old	33	401
2022-03-05	3n	3 year old	36.5	615
